# Supplementary material for: Relative Risks of Adverse Perinatal Outcomes in Three Australian Communities Exposed to Per- and Polyfluoroalkyl Substances: Data Linkage Study
Source: Int J Environ Res Public Health. 2023 Oct 5;20(19):6886. doi: 10.3390/ijerph20196886 (PMC10572760; doi:10.3390/ijerph20196886)
Supplement: Supplementary file 1 [file ijerph-20-06886-s001.zip]

Archive with 1 entries (1 files):
- ijerph-2512793-supplementary.pdf
